# Supplementary material for: A Simple Procedure to Assess Limit of Detection for Multisensor Systems
Source: Sensors (Basel). 2019 Mar 18;19(6):1359. doi: 10.3390/s19061359 (PMC6472210; doi:10.3390/s19061359)
Supplement: Supplementary file 1 [file sensors-19-01359-s001.zip]

Archive with 2 entries (2 files):
- S1 LOD estimation function.pdf
- S2 CaMgNa multisensor system.pdf
